# Supplementary material for: Research on the Species Difference of the Hepatotoxicity of Medicine Based on Transcriptome
Source: Front Pharmacol. 2021 Apr 23;12:647084. doi: 10.3389/fphar.2021.647084 (PMC8115263; doi:10.3389/fphar.2021.647084)
Supplement: Supplementary file 5 [file table1.xlsx]

## Sheet: common_gene
ENSEMBL	ENTREZID	SYMBOL
1	ENSRNOG00000018816	252934	Cox5a
2	ENSRNOG00000016722	293476	Xpo6
3	ENSRNOG00000055010	29134	Axin2
4	ENSRNOG00000001236	498150	Brat1
5	ENSRNOG00000001235	81663	Gna12
6	ENSRNOG00000009965	315645	Pih1d2
7	ENSRNOG00000022980	363061	Sdhd
8	ENSRNOG00000052205	170583	Fgf23
9	ENSRNOG00000057710	64033	Ccnd2
10	ENSRNOG00000023589	311857	Gpr107
11	ENSRNOG00000004752	266760	Nalcn
12	ENSRNOG00000017842	24768	Scnn1g
13	ENSRNOG00000026704	66027	Drp2
14	ENSRNOG00000026039	365390	Tspan32
15	ENSRNOG00000010551	296706	Lhx2
16	ENSRNOG00000059890	362445	Clec2d2
17	ENSRNOG00000017250	117533	Gmpr
18	ENSRNOG00000002894	287521	Mnt
19	ENSRNOG00000054423	25511	Pemt
20	ENSRNOG00000027037	287454	Alox12
21	ENSRNOG00000001889	24267	Comt
22	ENSRNOG00000014575	295395	Rtca
23	ENSRNOG00000061684	362440	Ndufa9
24	ENSRNOG00000017197	24628	Pdgfb
25	ENSRNOG00000006934	29381	Acvr1b
26	ENSRNOG00000003590	360537	Tom1l2
27	ENSRNOG00000036833	685474	Zfp385a
28	ENSRNOG00000002349	289606	Gabra2
29	ENSRNOG00000015788	100363178	Tmigd3
30	ENSRNOG00000015788	100911796	LOC100911796
31	ENSRNOG00000052219	282838	Gm2a
32	ENSRNOG00000007937	362317	Krit1
33	ENSRNOG00000006784	29745	Sema4f
34	ENSRNOG00000006116	25059	Hk2
35	ENSRNOG00000061373	312478	Loxl3
36	ENSRNOG00000016001	365024	Chmp1a
37	ENSRNOG00000003123	287524	Rpa1
38	ENSRNOG00000003172	287526	Serpinf1
39	ENSRNOG00000017085	306599	Tubgcp3
40	ENSRNOG00000010028	306012	Polr3d
41	ENSRNOG00000023383	317335	Ddx3x
42	ENSRNOG00000059810	297437	Txnrd3
43	ENSRNOG00000015558	311721	Zfp512b
44	ENSRNOG00000007624	287287	Il4
45	ENSRNOG00000016975	282634	Pxmp4
46	ENSRNOG00000002767	58948	Dlg3
47	ENSRNOG00000001891	680266	Gnb1l
48	ENSRNOG00000001450	288595	Nsun5
49	ENSRNOG00000002542	497972	Heatr6
50	ENSRNOG00000014154	310612	Ilf2
51	ENSRNOG00000012008	114216	S100a3
52	ENSRNOG00000011748	295211	S100a5
53	ENSRNOG00000012134	25722	Scn4a
54	ENSRNOG00000060550	60443	Epn2
55	ENSRNOG00000023373	295461	Sec24b
56	ENSRNOG00000028904	307923	Vps9d1
57	ENSRNOG00000016631	307924	Zfp276
58	ENSRNOG00000012534	305449	Mfsd10
59	ENSRNOG00000022402	79428	Luzp1
60	ENSRNOG00000010337	65202	Slc13a2
61	ENSRNOG00000001272	294339	Mcm3ap
62	ENSRNOG00000001276	309692	Pcnt
63	ENSRNOG00000001261	89833	Ftcd
64	ENSRNOG00000003875	317576	Ocrl
65	ENSRNOG00000004060	24242	Calm1
66	ENSRNOG00000045998	84609	Sema6b
67	ENSRNOG00000048411	316129	Uhrf1
68	ENSRNOG00000020415	58966	Ramp2
69	ENSRNOG00000021106	361550	Gramd1a
70	ENSRNOG00000021097	29135	Hpn
71	ENSRNOG00000014084	24790	Sp1
72	ENSRNOG00000013343	300258	Myg1
73	ENSRNOG00000012985	300257	Pfdn5
74	ENSRNOG00000002450	360895	Rrp15
75	ENSRNOG00000008118	362606	Sync
76	ENSRNOG00000030238	260327	Fndc5
77	ENSRNOG00000027736	65204	Cnn1
78	ENSRNOG00000009894	312083	Vps50
79	ENSRNOG00000028105	307492	Hars1
80	ENSRNOG00000016016	679898	Zmat2
81	ENSRNOG00000015131	296368	Ube2c
82	ENSRNOG00000019590	681012	Smg5
83	ENSRNOG00000019281	295231	Glmp
84	ENSRNOG00000031778	81518	Mef2d
85	ENSRNOG00000019414	310626	Tmem79
86	ENSRNOG00000031173	64635	Snd1
87	ENSRNOG00000001229	85251	Col18a1
88	ENSRNOG00000001232	29723	Slc19a1
89	ENSRNOG00000007234	25427	Cyp51
90	ENSRNOG00000017023	292082	Tcf25
91	ENSRNOG00000018371	307351	Tubb6
92	ENSRNOG00000020803	363684	Meox1
93	ENSRNOG00000008826	362741	Pax9
94	ENSRNOG00000042939	689619	Nrip2
95	ENSRNOG00000000831	294236	Gtf2h4
96	ENSRNOG00000061216	29214	Tubb5
97	ENSRNOG00000048969	682058	Nom1
98	ENSRNOG00000015578	303247	Tnk1
99	ENSRNOG00000015674	287443	Acap1
100	ENSRNOG00000001951	29188	Csn3
101	ENSRNOG00000009513	24192	Akr1b1
102	ENSRNOG00000016348	24813	Tat
103	ENSRNOG00000016291	498950	Marveld3
104	ENSRNOG00000025430	308490	Ddx18
105	ENSRNOG00000016390	291057	Eef1e1
106	ENSRNOG00000001419	304388	Cldn15
107	ENSRNOG00000011680	116996	Il16
108	ENSRNOG00000007900	500065	Tspan33
109	ENSRNOG00000004813	362855	Rtcb
110	ENSRNOG00000005350	362856	Pwp1
111	ENSRNOG00000019693	65041	Clpb
112	ENSRNOG00000023393	296634	Nup214
113	ENSRNOG00000008079	289827	Ugp2
114	ENSRNOG00000008078	116745	Kcnh6
115	ENSRNOG00000002914	288914	Trmt1
116	ENSRNOG00000002864	171454	Nacc1
117	ENSRNOG00000002983	81524	Nfix
118	ENSRNOG00000008992	298521	Grik3
119	ENSRNOG00000019791	361442	Sipa1l2
120	ENSRNOG00000022938	311404	Ap4e1
121	ENSRNOG00000054548	293854	Srpk3
122	ENSRNOG00000058317	29660	Pnck
123	ENSRNOG00000053172	29435	Ssr4
124	ENSRNOG00000055756	293852	Bcap31
125	ENSRNOG00000030328	313873	Fam98a
126	ENSRNOG00000012094	59106	Ltbp2
127	ENSRNOG00000015133	315606	Kmt2a
128	ENSRNOG00000015945	300678	Cd3g
129	ENSRNOG00000011060	29402	Unc119
130	ENSRNOG00000001193	499413	Hsf2bp
131	ENSRNOG00000012307	295929	Mybpc3
132	ENSRNOG00000013594	24162	Acp2
133	ENSRNOG00000014071	100362121	Ddb2
134	ENSRNOG00000005218	305479	Sf3a1
135	ENSRNOG00000025023	362896	Stat6
136	ENSRNOG00000003755	685504	Clgn
137	ENSRNOG00000019596	365215	Smg9
138	ENSRNOG00000012630	295342	Rhoc
139	ENSRNOG00000000506	294299	Tead3
140	ENSRNOG00000000502	309642	Def6
141	ENSRNOG00000007545	362850	Angptl4
142	ENSRNOG00000019503	290227	Rec8
143	ENSRNOG00000019478	305896	Irf9
144	ENSRNOG00000020216	192357	Gmpr2
145	ENSRNOG00000020427	688966	Borcs8
146	ENSRNOG00000020345	689414	Slc25a42
147	ENSRNOG00000046874	683687	Snx9
148	ENSRNOG00000049785	501281	Ranbp3
149	ENSRNOG00000032575	290628	Ocel1
150	ENSRNOG00000000082	295568	Hltf
151	ENSRNOG00000016547	59293	Rgs19
152	ENSRNOG00000008100	362477	Rgs20
153	ENSRNOG00000001191	304547	Tchp
154	ENSRNOG00000021569	304109	Tiam1
155	ENSRNOG00000014641	287122	Rpl3l
156	ENSRNOG00000009960	84401	Puf60
157	ENSRNOG00000005535	100361923	Ikzf4
158	ENSRNOG00000020652	59086	Tgfb1
159	ENSRNOG00000020675	292724	Ccdc97
160	ENSRNOG00000006355	299569	Akap8l
161	ENSRNOG00000047134	316123	Gtf2f1
163	ENSRNOG00000006976	299180	Med6
164	ENSRNOG00000005620	155918	Lcp2
165	ENSRNOG00000010523	362228	Naa20
166	ENSRNOG00000011195	311130	Prkra
167	ENSRNOG00000011758	295672	Fkbp7
168	ENSRNOG00000001453	368002	Baz1b
169	ENSRNOG00000018057	301240	Mrpl2
170	ENSRNOG00000021082	361577	Kdelr1
171	ENSRNOG00000014362	299346	Nudt14
172	ENSRNOG00000047625	686505	Atg4d
173	ENSRNOG00000049142	171073	Hdgfl2
174	ENSRNOG00000003075	288092	Tmem39a
175	ENSRNOG00000016665	85494	Tpra1
176	ENSRNOG00000012959	64824	Nab1
177	ENSRNOG00000004489	361383	Adgre5
178	ENSRNOG00000005678	298941	Lamb1
179	ENSRNOG00000029264	54261	Kcnn1
180	ENSRNOG00000001058	29635	Timm44
181	ENSRNOG00000019534	81637	Ap2a2
182	ENSRNOG00000020363	292889	Med25
183	ENSRNOG00000029399	78958	Bcam
184	ENSRNOG00000033235	100360982	Relb
185	ENSRNOG00000018454	25728	Apoe
186	ENSRNOG00000009079	24679	Prkar2b
187	ENSRNOG00000007249	83571	Cdkn1b
188	ENSRNOG00000039528	498600	Fam32a
189	ENSRNOG00000006330	304815	Elf3
190	ENSRNOG00000014287	314621	Stk11
191	ENSRNOG00000016203	84358	Efna2
192	ENSRNOG00000016907	65179	Ppp5c
193	ENSRNOG00000006000	192350	Cdk12
194	ENSRNOG00000043388	292892	Irf3
195	ENSRNOG00000048282	681944	Mpnd
196	ENSRNOG00000050509	680609	Ebi3
197	ENSRNOG00000000796	294429	Ranbp2
198	ENSRNOG00000001708	303811	Dvl3
199	ENSRNOG00000001710	287982	Abcf3
200	ENSRNOG00000008846	297804	Plag1
201	ENSRNOG00000020878	117519	Keap1
202	ENSRNOG00000043093	367038	Ap1m2
203	ENSRNOG00000018668	29476	Glg1
204	ENSRNOG00000024975	299616	Atp8b3
205	ENSRNOG00000018788	500793	Btbd2
206	ENSRNOG00000018390	361527	Pld3
207	ENSRNOG00000020125	100913063	Cd79a
208	ENSRNOG00000020583	29558	Fcgrt
209	ENSRNOG00000020543	292894	Nosip
210	ENSRNOG00000020595	81774	Rps11
211	ENSRNOG00000032034	308472	Supt5h
212	ENSRNOG00000019338	114125	Dll3
213	ENSRNOG00000019746	361531	Paf1
214	ENSRNOG00000019702	292751	Med29
215	ENSRNOG00000036911	362466	Bicd1
216	ENSRNOG00000011250	368066	Inmt
217	ENSRNOG00000015751	290623	Cyp4f18
218	ENSRNOG00000020032	362329	Impdh1
219	ENSRNOG00000000281	680409	Prodh1
220	ENSRNOG00000001880	303794	Dgcr6
221	ENSRNOG00000057125	25678	Ddr1
222	ENSRNOG00000018168	316226	Klc4
223	ENSRNOG00000006419	311299	Aven
224	ENSRNOG00000042411	81771	Rps6ka1
225	ENSRNOG00000002478	288985	Insig2
226	ENSRNOG00000000127	362607	Kpna6
227	ENSRNOG00000000800	294410	Man1a1
228	ENSRNOG00000013945	308451	Itpkc
229	ENSRNOG00000020340	291691	Brd8
230	ENSRNOG00000024428	361308	Kif20a
231	ENSRNOG00000003149	288917	Farsa
232	ENSRNOG00000003307	364975	Gcdh
233	ENSRNOG00000058476	313819	Mast2
234	ENSRNOG00000023830	171575	Dnase2
235	ENSRNOG00000003026	361381	Rad23a
236	ENSRNOG00000003029	64202	Calr
237	ENSRNOG00000011879	307820	Nfat5
238	ENSRNOG00000020731	140591	Ppfia3
239	ENSRNOG00000020812	690987	Gys1
240	ENSRNOG00000020793	292907	Ruvbl2
241	ENSRNOG00000016213	361877	Ssbp2
242	ENSRNOG00000005592	286895	Brinp2
243	ENSRNOG00000019742	25125	Stat3
244	ENSRNOG00000020773	309168	Map3k11
245	ENSRNOG00000018677	25233	Akt2
246	ENSRNOG00000003855	360481	Dnaja3
247	ENSRNOG00000008490	300361	Cwc15
248	ENSRNOG00000039859	84350	Dnmt1
249	ENSRNOG00000020608	298699	Ppan
250	ENSRNOG00000016678	171100	Angptl2
251	ENSRNOG00000004560	257648	Cacna1b
252	ENSRNOG00000011025	295496	Trmt10a
253	ENSRNOG00000060123	300053	Kifc2
254	ENSRNOG00000019508	690654	Wars2
255	ENSRNOG00000012999	114766	Phb2
256	ENSRNOG00000007392	116664	Atp6v1f
257	ENSRNOG00000004380	64546	Il12b
258	ENSRNOG00000005823	314713	Utp20
259	ENSRNOG00000015633	301555	Cul3
260	ENSRNOG00000017386	171040	Il11
261	ENSRNOG00000001422	685612	Col26a1
262	ENSRNOG00000002440	116546	Ralb
263	ENSRNOG00000001803	360734	Dnajb11
264	ENSRNOG00000026458	303830	Tbccd1
265	ENSRNOG00000000697	501841	Coro1c
266	ENSRNOG00000008393	246244	Tax1bp1
267	ENSRNOG00000000977	360753	Pnpla6
268	ENSRNOG00000028090	304193	Arhgef18
269	ENSRNOG00000017851	292845	Etfb
270	ENSRNOG00000046905	432360	Sgce
271	ENSRNOG00000009411	84031	Chn2
272	ENSRNOG00000011808	25321	Ghrhr
273	ENSRNOG00000019677	367092	Arid3b
274	ENSRNOG00000043044	690976	Cnn2
275	ENSRNOG00000025645	289797	Abca13
276	ENSRNOG00000046254	316137	Adgre1
277	ENSRNOG00000004640	289745	Mtfp1
278	ENSRNOG00000011302	81830	Rab11a
279	ENSRNOG00000006467	84005	Eif2b2
280	ENSRNOG00000002763	303206	Ulk2
281	ENSRNOG00000002599	363616	Grap
282	ENSRNOG00000040257	363720	Chmp2b
283	ENSRNOG00000000515	29513	Mapk13
284	ENSRNOG00000000511	361811	Srpk1
285	ENSRNOG00000012933	310687	Prcc
286	ENSRNOG00000011645	361976	Rrnad1
287	ENSRNOG00000042731	681896	Slc25a18
288	ENSRNOG00000019924	64517	Thop1
289	ENSRNOG00000020230	362827	Pias4
290	ENSRNOG00000001432	304591	Dtx2
291	ENSRNOG00000023546	24471	Hspb1
292	ENSRNOG00000001431	288589	Rasa4
293	ENSRNOG00000011175	362361	Hnrnpa2b1
294	ENSRNOG00000014578	64190	Fxyd4
295	ENSRNOG00000008319	304656	Ccdc130
296	ENSRNOG00000011268	691589	Chd5
297	ENSRNOG00000004751	299127	Jkamp
298	ENSRNOG00000006027	114859	Eif2ak4
299	ENSRNOG00000028498	360950	Wdr1
300	ENSRNOG00000005302	501925	Slc2a9
301	ENSRNOG00000003520	29338	Prdx2
302	ENSRNOG00000013746	303245	Senp3
303	ENSRNOG00000057557	24684	Prlr
304	ENSRNOG00000016763	25114	Fgfr4
305	ENSRNOG00000006534	297498	Crbn
306	ENSRNOG00000005954	114103	Il5ra
307	ENSRNOG00000016134	100360342	Msh6
308	ENSRNOG00000046252	686610	Tbl2
309	ENSRNOG00000033700	368084	Bud23
310	ENSRNOG00000014336	291885	Mcm5
311	ENSRNOG00000056118	308435	Cic
312	ENSRNOG00000005115	304648	Asf1b
313	ENSRNOG00000004373	89827	Ddx39a
314	ENSRNOG00000014187	25718	Igf1r
315	ENSRNOG00000001005	171075	Fcer2
316	ENSRNOG00000033134	499497	Mef2c
317	ENSRNOG00000017158	361628	Eif4g2
318	ENSRNOG00000060206	293038	Zfp592
319	ENSRNOG00000005249	362738	Snx6
320	ENSRNOG00000010833	680308	Mthfd2
321	ENSRNOG00000032441	408200	Pan2
322	ENSRNOG00000018783	295334	Bcas2
323	ENSRNOG00000017674	83726	Ctcf
324	ENSRNOG00000039001	25582	Agrp
325	ENSRNOG00000005227	360482	Tfap4
326	ENSRNOG00000001884	360739	Ranbp1
327	ENSRNOG00000009907	63849	Mmp8
328	ENSRNOG00000000172	691966	Sqor
329	ENSRNOG00000037160	317630	Bloc1s6
330	ENSRNOG00000012947	295500	Metap1
331	ENSRNOG00000046128	316136	Gpr108
332	ENSRNOG00000023433	29300	Gata6
333	ENSRNOG00000048309	683512	Uqcc1
334	ENSRNOG00000006732	366261	Spo11
335	ENSRNOG00000007975	83724	Ncoa2
336	ENSRNOG00000011824	25569	Trh
337	ENSRNOG00000001875	303790	Smpd4
338	ENSRNOG00000019458	287479	Shpk
339	ENSRNOG00000020923	365864	Tuft1
340	ENSRNOG00000013452	362182	Rcn1
341	ENSRNOG00000006873	25633	Dnase1
342	ENSRNOG00000007280	363545	Naa60
343	ENSRNOG00000028247	361699	Ankrd13d
344	ENSRNOG00000047575	684903	Dhx34
345	ENSRNOG00000007235	29754	Atp5mc1
346	ENSRNOG00000010436	313666	Zbtb17
347	ENSRNOG00000029079	50565	Hspb7
348	ENSRNOG00000011799	300442	Ccdc159
349	ENSRNOG00000008824	64571	Vax1
350	ENSRNOG00000013502	361120	Eps15l1
351	ENSRNOG00000051706	64523	Tep1
352	ENSRNOG00000008850	305837	Ttc5
353	ENSRNOG00000014399	301512	Aamp
354	ENSRNOG00000055525	102550344	Kmt2b
355	ENSRNOG00000024288	361544	Etv2
356	ENSRNOG00000024331	365227	Upk1a
357	ENSRNOG00000033389	294335	Susd2
359	ENSRNOG00000027990	691657	Crip1
360	ENSRNOG00000014723	361431	Cbfa2t3
361	ENSRNOG00000012786	291948	Pgrmc1
362	ENSRNOG00000028377	366455	Mpl
363	ENSRNOG00000037518	500536	Hyi
364	ENSRNOG00000003983	685607	Pfdn2
365	ENSRNOG00000009222	366492	Epha2
366	ENSRNOG00000019745	171009	Actn3
367	ENSRNOG00000019825	293665	Zdhhc24
368	ENSRNOG00000010448	29497	Ptbp1
369	ENSRNOG00000013376	81726	Mvd
370	ENSRNOG00000017248	301518	Prkag3
371	ENSRNOG00000012878	24218	Atp7b
372	ENSRNOG00000020138	24781	Slc4a3
373	ENSRNOG00000013586	307919	Snai3
374	ENSRNOG00000012360	361580	Gtf2h1
375	ENSRNOG00000025689	313917	Abhd1
376	ENSRNOG00000020249	301008	P4htm
377	ENSRNOG00000049531	361190	Usp19
378	ENSRNOG00000013322	85241	Pola1
379	ENSRNOG00000001184	294322	Pknox1
380	ENSRNOG00000046214	114700	Cyp27b1
381	ENSRNOG00000025602	94201	Cdk4
382	ENSRNOG00000004839	64828	B4galnt1
383	ENSRNOG00000047895	679091	Mettl1
384	ENSRNOG00000003880	317675	Tph2
385	ENSRNOG00000017496	25275	Cnp
386	ENSRNOG00000017718	291661	Tmco6
387	ENSRNOG00000020336	303547	Ezh1
388	ENSRNOG00000054172	84353	Ctnnb1
389	ENSRNOG00000001719	287984	Psmd2
390	ENSRNOG00000012620	302975	Syngr3
391	ENSRNOG00000000867	25009	Vars1
392	ENSRNOG00000047966	24963	Hspa1l
393	ENSRNOG00000007290	24212	Atp1a2
394	ENSRNOG00000006930	686019	Casq1
395	ENSRNOG00000029165	116470	Stx1a
396	ENSRNOG00000000504	309643	Fance
397	ENSRNOG00000050381	301122	Dus3l
398	ENSRNOG00000007036	29591	Tgfbr1
399	ENSRNOG00000047014	29546	Homer1
400	ENSRNOG00000056836	25404	Cav1
401	ENSRNOG00000047628	171137	Khsrp
402	ENSRNOG00000010488	361103	Zmiz1
403	ENSRNOG00000020623	361571	Aldh16a1
404	ENSRNOG00000003399	140931	Hnrnph1
405	ENSRNOG00000060511	688173	Tcap
406	ENSRNOG00000006137	297867	Arid1a
407	ENSRNOG00000020030	290655	Crlf1
408	ENSRNOG00000013874	140661	Rplp1
409	ENSRNOG00000013874	100360522	LOC100360522
410	ENSRNOG00000003228	404280	Mid1ip1
411	ENSRNOG00000019660	499146	Spib
412	ENSRNOG00000007241	311183	Fnbp4
413	ENSRNOG00000018657	311731	Scrn3
414	ENSRNOG00000005882	362533	Tle1
415	ENSRNOG00000061039	292536	Prpf31
416	ENSRNOG00000027919	361504	Rdh13
417	ENSRNOG00000020995	81919	Fut1
418	ENSRNOG00000028062	360854	Arpc5
419	ENSRNOG00000006853	286973	Elavl2
420	ENSRNOG00000055650	117058	Pou2f2
421	ENSRNOG00000023640	310632	Rab25
422	ENSRNOG00000016013	293546	Gprc5b
423	ENSRNOG00000006744	299203	Acyp1
424	ENSRNOG00000020905	84580	Hdac5
425	ENSRNOG00000013454	81757	Rala
426	ENSRNOG00000021081	310661	Vps72
427	ENSRNOG00000007948	25744	Nf2
428	ENSRNOG00000001892	360737	Tbx1
429	ENSRNOG00000019296	365901	Gnat2
430	ENSRNOG00000045929	499418	Spatc1l
431	ENSRNOG00000001262	499418	Spatc1l
432	ENSRNOG00000001262	108348157	LOC108348157
433	ENSRNOG00000006591	685169	Fam163b
434	ENSRNOG00000020484	365391	Trpm5
435	ENSRNOG00000008310	303413	Mpo
436	ENSRNOG00000052745	24553	Met
437	ENSRNOG00000021916	309525	Slc16a12
438	ENSRNOG00000016698	291534	Rnmt
439	ENSRNOG00000020532	84020	Kcnq1
440	ENSRNOG00000007512	296076	Srp14
441	ENSRNOG00000022586	362110	Cdk9
442	ENSRNOG00000050780	687266	Fpgs
443	ENSRNOG00000000251	287920	St6galnac1
444	ENSRNOG00000007422	296603	Vav2
445	ENSRNOG00000007748	290803	Tex15
446	ENSRNOG00000015182	24673	Ppp2cb
447	ENSRNOG00000006019	289388	G0s2
448	ENSRNOG00000019407	298447	Dmap1
449	ENSRNOG00000046619	367415	Pla2g12b
450	ENSRNOG00000025672	501588	Tex11
451	ENSRNOG00000039544	116695	Kcnd1
452	ENSRNOG00000008691	84411	Ick
453	ENSRNOG00000007967	298596	Sdhb
454	ENSRNOG00000011729	308653	Nxf2
455	ENSRNOG00000053023	363521	Taz
456	ENSRNOG00000021528	501052	Tusc2
457	ENSRNOG00000002364	24916	Rnf112
458	ENSRNOG00000019069	59087	Nxf1
459	ENSRNOG00000016920	307925	Spire2
460	ENSRNOG00000003694	305066	Prox1
461	ENSRNOG00000020710	298705	Raver1
462	ENSRNOG00000013663	308602	Tmem86a
463	ENSRNOG00000023698	287603	Tex14
464	ENSRNOG00000020678	287719	Ifi35
465	ENSRNOG00000020751	287726	Rdm1
466	ENSRNOG00000016102	361668	Ebf3
467	ENSRNOG00000023474	680486	Dazl
468	ENSRNOG00000020651	293638	Cars
469	ENSRNOG00000051905	114487	Wnt2
470	ENSRNOG00000003512	29705	Gabra1
471	ENSRNOG00000030927	288484	Grid2ip
472	ENSRNOG00000036796	498004	Cfap97d1
473	ENSRNOG00000006947	311254	Pdhx
474	ENSRNOG00000017775	25552	Slc5a1
475	ENSRNOG00000020289	292887	Akt1s1
476	ENSRNOG00000014595	299347	Brf1
477	ENSRNOG00000005424	24609	Odc1
478	ENSRNOG00000049605	365511	Zfp296
479	ENSRNOG00000052111	290666	Sugp1
480	ENSRNOG00000046142	100910371	LOC100910371
482	ENSRNOG00000002039	100360066	Evi5
483	ENSRNOG00000001192	288707	Gltp
484	ENSRNOG00000000288	287949	Scarf2
485	ENSRNOG00000001877	360743	Med15
486	ENSRNOG00000014665	298541	Dhdds
487	ENSRNOG00000014692	363261	Mogat1
488	ENSRNOG00000028158	691636	Tex22
489	ENSRNOG00000007484	295965	Ehf
490	ENSRNOG00000013806	684996	Mplkip
491	ENSRNOG00000008309	296883	Rpa3
492	ENSRNOG00000042353	690743	Mlkl
493	ENSRNOG00000019453	25538	Rps5
494	ENSRNOG00000001785	303828	Etv5
495	ENSRNOG00000017867	498943	RGD1561415
496	ENSRNOG00000042320	363985	Slc41a1
497	ENSRNOG00000006122	303477	Igf2bp1
498	ENSRNOG00000009377	311796	Nelfb
499	ENSRNOG00000047367	688292	Card14
500	ENSRNOG00000000044	305623	Tmem175
501	ENSRNOG00000012906	246755	Bcas1
502	ENSRNOG00000038372	289218	Ndufs2
503	ENSRNOG00000026474	24240	Cad
504	ENSRNOG00000046996	364052	Pea15
505	ENSRNOG00000006432	312616	Trnt1
506	ENSRNOG00000027157	406866	Ly6g6e
507	ENSRNOG00000012808	299608	Tmem259
508	ENSRNOG00000045943	364654	Rnf170
509	ENSRNOG00000003779	83631	Dedd
510	ENSRNOG00000028259	498128	Mcemp1
511	ENSRNOG00000024729	500453	Pax5
512	ENSRNOG00000001620	304054	Prdm15
513	ENSRNOG00000001758	498095	Tctex1d2
514	ENSRNOG00000004742	64152	Chp1
515	ENSRNOG00000017781	303536	Dnajc7
516	ENSRNOG00000025370	303537	Zfp385c
517	ENSRNOG00000003070	192263	Pigl
518	ENSRNOG00000004766	302946	Glis2
519	ENSRNOG00000000614	361832	Bicc1
520	ENSRNOG00000017319	65037	Mertk
521	ENSRNOG00000017419	308106	Map3k4
522	ENSRNOG00000025489	291683	Pkd2l2
523	ENSRNOG00000055455	494207	Ly49si2
524	ENSRNOG00000055455	494209	Ly49si3
525	ENSRNOG00000060241	497796	LOC497796
526	ENSRNOG00000010912	297459	Mrps25
527	ENSRNOG00000018602	362665	Camta1
528	ENSRNOG00000018293	362012	Strip1
529	ENSRNOG00000023993	363288	Kif1a
530	ENSRNOG00000003815	64201	Slc25a11
531	ENSRNOG00000011279	100363376	Cmc2
532	ENSRNOG00000031391	292700	Ceacam16
533	ENSRNOG00000013712	297392	Tex261
534	ENSRNOG00000001490	58934	Pdcd2
535	ENSRNOG00000015075	81801	Stc1
536	ENSRNOG00000013673	499505	Msh3
537	ENSRNOG00000015974	291963	Tmem208
538	ENSRNOG00000015708	100360427	E2f4
539	ENSRNOG00000004006	24908	Dnajb9
540	ENSRNOG00000004612	25594	Ppp1cb
541	ENSRNOG00000025528	362923	Efr3a
542	ENSRNOG00000028701	296545	C8g
543	ENSRNOG00000013102	64467	Entpd2
544	ENSRNOG00000016795	362084	Rabl6
545	ENSRNOG00000015550	25526	Ptgds
546	ENSRNOG00000016272	296570	Edf1
547	ENSRNOG00000017858	360494	Tsr3
548	ENSRNOG00000054605	302987	Unkl
549	ENSRNOG00000012730	308703	Lrrk1
550	ENSRNOG00000056756	81634	Actn1
551	ENSRNOG00000020235	80846	Hnrnpl
552	ENSRNOG00000018704	64896	Nolc1
553	ENSRNOG00000002697	317296	Mtmr1
554	ENSRNOG00000010332	313211	Nipsnap3b
555	ENSRNOG00000053061	293864	Ubl4a
556	ENSRNOG00000013160	365037	Sash1
557	ENSRNOG00000038286	498287	Slamf6
558	ENSRNOG00000059073	498286	Slamf1
559	ENSRNOG00000015791	366014	Zdhhc12
560	ENSRNOG00000003749	497078	Xk
561	ENSRNOG00000030225	300786	Clpx
562	ENSRNOG00000029866	362983	Dennd6b
563	ENSRNOG00000003960	57395	Cltrn
564	ENSRNOG00000049976	171528	Gzmb
565	ENSRNOG00000049976	100361468	Gzmbl2
566	ENSRNOG00000000439	81722	Ager
567	ENSRNOG00000000438	407784	Rnf5
568	ENSRNOG00000024825	498257	Fam163a
569	ENSRNOG00000011015	29721	Hivep2
570	ENSRNOG00000058111	170921	Itga2
571	ENSRNOG00000056325	294753	Mocs2
572	ENSRNOG00000012181	24539	Lpl
573	ENSRNOG00000018741	685082	Zfp318
574	ENSRNOG00000018416	316229	Ttbk1
575	ENSRNOG00000019336	85471	Gata3
576	ENSRNOG00000058983	499951	Gata5
577	ENSRNOG00000053691	140433	Lama5
578	ENSRNOG00000000017	297738	Steap1
579	ENSRNOG00000015989	291206	Mrpl32
580	ENSRNOG00000021143	689883	Setdb1
581	ENSRNOG00000022994	308325	Nlrp5
582	ENSRNOG00000056207	493810	Capza2
583	ENSRNOG00000025629	361995	Prpf3
584	ENSRNOG00000023816	365872	Aph1a
585	ENSRNOG00000009811	289994	Cnih1
586	ENSRNOG00000007047	312812	Eps8
587	ENSRNOG00000003253	64192	Qdpr
588	ENSRNOG00000013441	25194	Gnrh1
589	ENSRNOG00000002468	25567	Tnr
590	ENSRNOG00000003147	113894	Sqstm1
591	ENSRNOG00000023068	310693	Cd5l
592	ENSRNOG00000005266	299735	Amdhd1
593	ENSRNOG00000011523	29384	Macroh2a1
594	ENSRNOG00000001480	114553	Ncf1
595	ENSRNOG00000015982	140584	Wnt11
596	ENSRNOG00000021411	689766	LOC689766
597	ENSRNOG00000015498	306247	Il17rb
598	ENSRNOG00000015859	290551	Chdh
599	ENSRNOG00000014462	25318	Fnta
600	ENSRNOG00000008904	315532	Fli1
601	ENSRNOG00000004789	305076	Utp25
602	ENSRNOG00000046139	684293	Syt14
603	ENSRNOG00000000763	24747	RT1-M3-1
604	ENSRNOG00000013092	298322	Lonrf3
605	ENSRNOG00000060773	360899	Sertad4
606	ENSRNOG00000039985	298317	Ube2a
607	ENSRNOG00000039980	25176	Slc25a5
608	ENSRNOG00000007059	84396	Atp1b4
609	ENSRNOG00000012722	296470	Ppdpf
610	ENSRNOG00000027520	81748	Pls3
611	ENSRNOG00000004863	362185	Mpped2
612	ENSRNOG00000013074	24883	Wt1
613	ENSRNOG00000008193	54243	Cr1l
614	ENSRNOG00000031709	312855	Ppfibp1
615	ENSRNOG00000007917	29333	Cd46
616	ENSRNOG00000016136	309304	Pdcd1lg2
617	ENSRNOG00000005804	362952	Eif3d
618	ENSRNOG00000006532	117056	H3f3b
619	ENSRNOG00000013067	300117	Phf21b
620	ENSRNOG00000006440	300062	Ift27
621	ENSRNOG00000002178	289469	Mrps18c
622	ENSRNOG00000009037	171396	Sulf1
623	ENSRNOG00000051490	25738	Plcg1
624	ENSRNOG00000023764	498024	Kctd2
625	ENSRNOG00000000184	315388	Tmprss6
626	ENSRNOG00000014021	296358	Matn4
627	ENSRNOG00000013170	252963	Il13ra1
628	ENSRNOG00000013170	100360218	LOC100360218
629	ENSRNOG00000016475	360629	Nt5c3b
630	ENSRNOG00000008711	619436	Med24
631	ENSRNOG00000010719	313707	Exosc10
632	ENSRNOG00000059683	85275	Mpp2
633	ENSRNOG00000013169	303285	Traf4
634	ENSRNOG00000007666	58942	Cacnb4
635	ENSRNOG00000021536	303505	Plxdc1
636	ENSRNOG00000000236	303763	Zfp207
637	ENSRNOG00000005538	303353	Psmd11
638	ENSRNOG00000003259	303701	C1qtnf1
639	ENSRNOG00000003148	29543	Timp2
640	ENSRNOG00000028501	292067	Zc3h18
641	ENSRNOG00000010635	360622	Igfbp4
642	ENSRNOG00000056837	287537	Abr
643	ENSRNOG00000014135	303337	Rab11fip4
644	ENSRNOG00000018649	311637	Slc35c2
645	ENSRNOG00000018747	362271	Elmo2
646	ENSRNOG00000018747	102555457	LOC102555457
647	ENSRNOG00000009076	296349	Ttpal
648	ENSRNOG00000010265	24165	Ada
649	ENSRNOG00000045615	688286	LOC688286
650	ENSRNOG00000002949	303698	Pgs1
651	ENSRNOG00000014739	286888	Wfdc2
652	ENSRNOG00000020792	360635	Etv4
653	ENSRNOG00000017539	81687	Mmp9
654	ENSRNOG00000016488	296371	Pltp
655	ENSRNOG00000016372	308069	Slc12a7
656	ENSRNOG00000019651	29501	Slc12a4
657	ENSRNOG00000004072	65261	Myo1c
658	ENSRNOG00000003846	29525	Pitpna
659	ENSRNOG00000020056	360632	Retreg3
660	ENSRNOG00000008170	296345	Jph2
661	ENSRNOG00000004973	691318	Ppp2r5c
662	ENSRNOG00000007805	296344	Mybl2
663	ENSRNOG00000008790	311616	Gdap1l1
664	ENSRNOG00000008895	25735	Hnf4a
666	ENSRNOG00000007636	312166	Cadps2
667	ENSRNOG00000001065	116693	Cyth3
668	ENSRNOG00000048172	688319	Rac3
669	ENSRNOG00000022896	362967	Rrp7a
670	ENSRNOG00000003576	360589	Ints2
671	ENSRNOG00000012215	685357	Baiap2l2
672	ENSRNOG00000004964	29496	Erbb3
673	ENSRNOG00000007200	303511	Ikzf3
674	ENSRNOG00000003967	192129	Vmp1
675	ENSRNOG00000003545	360853	Uchl5
676	ENSRNOG00000003434	304833	Ro60
677	ENSRNOG00000028779	408230	Wfdc15b
678	ENSRNOG00000003338	24660	Pmp22
679	ENSRNOG00000004246	303260	Spag7
680	ENSRNOG00000029799	311621	Tomm34
681	ENSRNOG00000010945	56011	Ywhab
682	ENSRNOG00000007270	171334	Il12rb2
683	ENSRNOG00000014623	303614	Smurf2
684	ENSRNOG00000014354	287766	Cep95
685	ENSRNOG00000009819	287615	Vezf1
686	ENSRNOG00000010257	303419	Cuedc1
687	ENSRNOG00000050323	689890	Srsf1
688	ENSRNOG00000007431	287285	Shroom1
689	ENSRNOG00000007462	303135	Septin8
690	ENSRNOG00000005133	29477	Mapt
691	ENSRNOG00000053680	360642	Kansl1
692	ENSRNOG00000006949	29681	C1qbp
693	ENSRNOG00000019118	64846	Slc13a3
694	ENSRNOG00000009722	303241	Chd3
695	ENSRNOG00000037613	363630	Kdm6b
696	ENSRNOG00000003807	303586	Wnt9b
697	ENSRNOG00000055246	54299	Ncor1
698	ENSRNOG00000003104	29465	Trpv2
699	ENSRNOG00000004091	360613	Cwc25
700	ENSRNOG00000017352	287447	Ctdnep1
701	ENSRNOG00000027628	287446	Elp5
702	ENSRNOG00000017657	360550	Phf23
703	ENSRNOG00000018114	25363	Acadvl
704	ENSRNOG00000013186	171092	G3bp1
705	ENSRNOG00000030091	360580	Dusp14
706	ENSRNOG00000030091	365977	Dusp14l1
707	ENSRNOG00000002757	360581	Tada2a
708	ENSRNOG00000002795	303652	Cog1
709	ENSRNOG00000010492	303499	Sp2
710	ENSRNOG00000001596	114630	Atp5mc3
711	ENSRNOG00000014903	309376	Zfyve27
712	ENSRNOG00000014828	171386	Avpi1
713	ENSRNOG00000014940	309377	Sfrp5
714	ENSRNOG00000021780	303375	Rad51d
715	ENSRNOG00000007739	287191	Rars1
716	ENSRNOG00000046975	58953	Sult4a1
717	ENSRNOG00000022296	300108	Pnpla5
718	ENSRNOG00000010540	287656	Mrpl45
719	ENSRNOG00000008144	24508	Irf1
720	ENSRNOG00000026647	497942	Cxcl16
721	ENSRNOG00000019268	360552	Pelp1
722	ENSRNOG00000019384	287456	Med11
723	ENSRNOG00000037100	497970	Heatr9
724	ENSRNOG00000000702	304582	Sart3
725	ENSRNOG00000019741	290651	Isyna1
726	ENSRNOG00000015304	292654	Tmem160
727	ENSRNOG00000018568	287709	Rab5c
728	ENSRNOG00000001440	81829	Mdh2
729	ENSRNOG00000007738	311545	Hm13
730	ENSRNOG00000005530	299202	Rps6kl1
731	ENSRNOG00000053828	499076	Ppp1r12c
732	ENSRNOG00000018781	290640	Map1s
733	ENSRNOG00000017329	305458	Tmem129
734	ENSRNOG00000020022	140938	Psmc3ip
735	ENSRNOG00000049931	288913	LOC288913
736	ENSRNOG00000004555	64543	Sec14l3
737	ENSRNOG00000004555	498399	Sec14l4
738	ENSRNOG00000016770	24244	Calm3
739	ENSRNOG00000058359	290652	Fkbp8
740	ENSRNOG00000003864	83823	Gipc1
741	ENSRNOG00000004094	25637	Ptger1
742	ENSRNOG00000005034	314904	Arhgef25
743	ENSRNOG00000000988	245976	Xab2
744	ENSRNOG00000055524	116717	Trip10
745	ENSRNOG00000011146	81675	Gyg1
746	ENSRNOG00000043007	494125	Rcn3
747	ENSRNOG00000026435	314616	Arid3a
748	ENSRNOG00000046883	501282	Mydgf
749	ENSRNOG00000007433	303601	Cyb561
750	ENSRNOG00000020946	363151	Ccdc12
751	ENSRNOG00000005618	500087	Fmc1
753	ENSRNOG00000019358	24890	Esr1
754	ENSRNOG00000024077	292263	Fbxo5
755	ENSRNOG00000018773	361473	Mtrf1l
756	ENSRNOG00000013364	155430	Hey2
757	ENSRNOG00000013351	81022	Stxbp5
758	ENSRNOG00000014190	246769	Hint3
759	ENSRNOG00000000314	309858	Sec63
760	ENSRNOG00000010753	292486	Aig1
761	ENSRNOG00000015660	83519	Pex3
762	ENSRNOG00000000303	294519	Cep57l1
763	ENSRNOG00000015217	361452	Ltv1
764	ENSRNOG00000042705	100361672	Zc2hc1b
765	ENSRNOG00000025587	25157	Plagl1
766	ENSRNOG00000000307	294520	Mical1
767	ENSRNOG00000014258	365042	Rab32
768	ENSRNOG00000000596	25150	Fyn
769	ENSRNOG00000049517	683206	Tnfaip3
770	ENSRNOG00000026049	309911	Qrsl1
772	ENSRNOG00000000645	294375	Reep3
773	ENSRNOG00000000811	24678	Pkib
774	ENSRNOG00000000808	64441	Hsf2
775	ENSRNOG00000047605	360302	Ptprk
776	ENSRNOG00000004179	299757	Nts
777	ENSRNOG00000037600	309888	Sim1
778	ENSRNOG00000000632	54237	Cdk1
779	ENSRNOG00000004026	29598	Atp2b1
780	ENSRNOG00000000634	361834	Cabcoco1
781	ENSRNOG00000050317	363009	Uhrf1bp1l
782	ENSRNOG00000008797	25359	Tmpo
783	ENSRNOG00000005386	60427	Kitlg
784	ENSRNOG00000009110	29192	Psen1
785	ENSRNOG00000056458	314787	Cep290
786	ENSRNOG00000012346	309557	Epb41l2
787	ENSRNOG00000013304	29221	Arg1
788	ENSRNOG00000013791	54410	Enpp3
789	ENSRNOG00000012701	293016	Map7
790	ENSRNOG00000015036	64032	Ccn2
791	ENSRNOG00000015321	294119	Moxd1
792	ENSRNOG00000039865	498992	Vnn3
793	ENSRNOG00000005556	680737	Snrpf
794	ENSRNOG00000008965	84607	Socs2
795	ENSRNOG00000051536	500818	Rfx4
796	ENSRNOG00000026963	362862	Hsp90b1
797	ENSRNOG00000038916	679937	Dram1
798	ENSRNOG00000056493	362867	Mybpc1
799	ENSRNOG00000006367	500820	Slc5a8
800	ENSRNOG00000061040	309758	Herc4
801	ENSRNOG00000043099	317399	Ddx21
802	ENSRNOG00000043099	685025	LOC685025
803	ENSRNOG00000030683	361846	Vps26a
804	ENSRNOG00000000392	294385	Supv3l1
805	ENSRNOG00000000559	64107	Npffr1
806	ENSRNOG00000055391	361845	Eif4ebp2
807	ENSRNOG00000000564	499429	Tbata
808	ENSRNOG00000000565	286896	Sgpl1
809	ENSRNOG00000007839	29735	Slc16a7
810	ENSRNOG00000057078	140942	Ddit4
811	ENSRNOG00000005214	364206	Plek
812	ENSRNOG00000033685	299606	Elane
813	ENSRNOG00000007125	286932	Vps54
814	ENSRNOG00000003889	366896	Tbc1d15
815	ENSRNOG00000006329	305549	Peli1
816	ENSRNOG00000004992	81754	Rab1a
817	ENSRNOG00000055293	314843	Ptprb
818	ENSRNOG00000005465	29747	Kcnmb1
819	ENSRNOG00000032417	81658	Gabrp
820	ENSRNOG00000016952	690848	Uqcr11
821	ENSRNOG00000004909	299805	Cnot2
822	ENSRNOG00000051499	171046	Tcf3
823	ENSRNOG00000005491	314847	Best3
824	ENSRNOG00000004281	305497	Cobl
825	ENSRNOG00000050410	687711	Snrpd3
826	ENSRNOG00000034134	314855	Cpm
827	ENSRNOG00000006304	314856	Mdm2
828	ENSRNOG00000019349	299620	Sf3a2
829	ENSRNOG00000032951	690423	Jsrp1
830	ENSRNOG00000004476	114557	Wif1
831	ENSRNOG00000016443	313825	Vps13d
832	ENSRNOG00000049734	294341	Slc5a4
833	ENSRNOG00000020601	362825	Hmg20b
834	ENSRNOG00000004169	314642	Fzr1
835	ENSRNOG00000053510	314704	Hcfc2
836	ENSRNOG00000010309	25336	Nfyb
837	ENSRNOG00000009088	58819	Txnrd1
838	ENSRNOG00000033579	366859	Glt8d2
839	ENSRNOG00000001228	309686	Pofut2
840	ENSRNOG00000008174	362860	Appl2
841	ENSRNOG00000000622	690660	Hint1
842	ENSRNOG00000045961	686506	Lyrm7
843	ENSRNOG00000004217	29398	Stk10
844	ENSRNOG00000054437	305584	Rel
845	ENSRNOG00000020630	24500	Il9r
846	ENSRNOG00000054151	305583	Pus10
847	ENSRNOG00000054896	305581	Pex13
848	ENSRNOG00000051590	690352	LOC690352
849	ENSRNOG00000052142	305577	Ahsa2
850	ENSRNOG00000020644	497878	Nsg2
851	ENSRNOG00000033169	303010	Cpeb4
852	ENSRNOG00000008296	691093	Tpgs1
853	ENSRNOG00000001531	360994	Chac2
854	ENSRNOG00000054331	305552	Wdpcp
855	ENSRNOG00000025293	408241	Prss57
856	ENSRNOG00000009311	114031	Fstl3
857	ENSRNOG00000024879	299604	Polrmt
858	ENSRNOG00000008831	114244	Hcn2
859	ENSRNOG00000026596	497904	Meikin
860	ENSRNOG00000026745	117243	Acsl6
862	ENSRNOG00000006557	303073	Cyfip2
863	ENSRNOG00000002372	497892	Sgcd
864	ENSRNOG00000016596	266759	Hspa4
865	ENSRNOG00000052620	83427	Rack1
866	ENSRNOG00000003005	360519	Rasgef1c
868	ENSRNOG00000033065	64012	Rad50
869	ENSRNOG00000003714	287269	Clk4
870	ENSRNOG00000004820	287276	Sar1b
871	ENSRNOG00000050794	24915	Pdlim4
872	ENSRNOG00000059485	60396	Cdkl3
873	ENSRNOG00000005024	287278	Cdkn2aipnl
874	ENSRNOG00000006860	363577	Itk
875	ENSRNOG00000031443	363578	Havcr2
876	ENSRNOG00000021425	497888	Fam71b
877	ENSRNOG00000006375	83529	Vdac1
878	ENSRNOG00000025695	360980	Tns3
879	ENSRNOG00000059479	305509	Adcy1
880	ENSRNOG00000004280	64365	Tcn2
881	ENSRNOG00000059140	289785	Myo1g
882	ENSRNOG00000049955	432367	Npc1l1
883	ENSRNOG00000019325	360967	Rnf185
884	ENSRNOG00000018709	305471	Patz1
885	ENSRNOG00000004426	100912032	Rps27a
886	ENSRNOG00000004456	289865	Clhc1
887	ENSRNOG00000003901	289859	Cfap36
888	ENSRNOG00000003600	360992	Pnpt1
889	ENSRNOG00000003129	287361	Zfp496
890	ENSRNOG00000013647	289757	Polm
891	ENSRNOG00000012378	83527	Dbnl
893	ENSRNOG00000010706	498404	Ccdc117
894	ENSRNOG00000008921	140734	Dynll2
895	ENSRNOG00000010298	289754	Xbp1
896	ENSRNOG00000007367	287606	Septin4
897	ENSRNOG00000043019	497912	Btnl10
898	ENSRNOG00000023431	102555635	LOC102555635
899	ENSRNOG00000025981	287598	Ska2
900	ENSRNOG00000006198	360591	Prr11
901	ENSRNOG00000005769	287596	Smg8
902	ENSRNOG00000049219	360533	Rnf187
903	ENSRNOG00000003919	83840	Rps6kb1
904	ENSRNOG00000002575	360531	Sap30l
905	ENSRNOG00000045816	50592	Gria1
906	ENSRNOG00000002852	497974	Myo19
907	ENSRNOG00000002724	117272	Prpsap2
908	ENSRNOG00000027860	360584	Ggnbp2
909	ENSRNOG00000034013	60581	Acaca
910	ENSRNOG00000005275	287379	Shmt1
911	ENSRNOG00000003948	54265	Llgl1
912	ENSRNOG00000003669	246297	Myocd
913	ENSRNOG00000005096	171439	Bzw2
914	ENSRNOG00000003424	282826	Elac2
915	ENSRNOG00000010750	362728	Twistnb
916	ENSRNOG00000009856	366595	Sypl1
917	ENSRNOG00000024503	690073	Nbas
918	ENSRNOG00000004496	25537	Rock2
919	ENSRNOG00000006865	298875	Laptm4a
920	ENSRNOG00000004186	362731	Snx13
921	ENSRNOG00000006119	298873	Slc7a15
922	ENSRNOG00000004110	313974	Trib2
923	ENSRNOG00000005542	54225	Apob
924	ENSRNOG00000036745	303634	Gna13
925	ENSRNOG00000049876	25725	Prkar1a
926	ENSRNOG00000003969	303635	Fam20a
927	ENSRNOG00000008950	298934	Adi1
928	ENSRNOG00000007690	314004	Cmpk2
929	ENSRNOG00000007539	65190	Rsad2
930	ENSRNOG00000007370	500636	Rnf144a
931	ENSRNOG00000061050	313997	Mboat2
932	ENSRNOG00000054259	313994	Klf11
933	ENSRNOG00000003999	64508	Adcy3
934	ENSRNOG00000007253	314028	Cbll1
935	ENSRNOG00000006364	298942	Dld
936	ENSRNOG00000047088	50993	Rab10
937	ENSRNOG00000060614	554172	Pxdn
938	ENSRNOG00000002598	25640	Hnf1b
939	ENSRNOG00000042255	303589	Efcab3
940	ENSRNOG00000006131	363687	Mettl2
941	ENSRNOG00000008287	303372	Nle1
942	ENSRNOG00000006285	303592	Tlk2
943	ENSRNOG00000006548	498011	Mrc2
944	ENSRNOG00000021815	303369	Lig3
945	ENSRNOG00000007523	363658	Cct6b
946	ENSRNOG00000009474	303607	Ddx42
947	ENSRNOG00000010038	81827	Psmc5
948	ENSRNOG00000010929	59305	Tcam1
949	ENSRNOG00000011207	24391	Gh1
950	ENSRNOG00000012864	498013	Ern1
951	ENSRNOG00000013780	24592	Nf1
952	ENSRNOG00000030680	287765	Ddx5
953	ENSRNOG00000003117	287772	Psmd12
954	ENSRNOG00000003213	287773	Helz
955	ENSRNOG00000003245	29658	Cacng1
956	ENSRNOG00000003232	59114	Slc9a3r1
957	ENSRNOG00000003280	24411	Grin2c
958	ENSRNOG00000002669	303300	Cluh
959	ENSRNOG00000003837	360659	Mif4gd
960	ENSRNOG00000006600	360663	Unk
961	ENSRNOG00000004598	690308	Tsen54
962	ENSRNOG00000017606	25505	P2rx1
963	ENSRNOG00000017912	25391	Atp2a3
964	ENSRNOG00000016212	303292	Ankfy1
965	ENSRNOG00000061733	29234	Galr2
966	ENSRNOG00000061733	103690156	LOC103690156
967	ENSRNOG00000015873	497946	Spns3
968	ENSRNOG00000011007	303689	Ube2o
969	ENSRNOG00000014870	266998	Slc13a5
970	ENSRNOG00000011541	170520	Cygb
971	ENSRNOG00000002722	360668	Sec14l1
972	ENSRNOG00000057443	24599	Nos2
973	ENSRNOG00000057443	497963	LOC497963
974	ENSRNOG00000010673	363646	Eral1
975	ENSRNOG00000009673	303275	Dhrs13
976	ENSRNOG00000003476	25553	Slc6a4
977	ENSRNOG00000003865	363654	Tmigd1
978	ENSRNOG00000002749	360600	Spag9
979	ENSRNOG00000002835	360602	Luc7l3
980	ENSRNOG00000004404	282829	Tac4
981	ENSRNOG00000004510	287642	Slc35b1
982	ENSRNOG00000010214	360612	Scrn2
983	ENSRNOG00000009902	287653	Lrrc46
984	ENSRNOG00000004518	50688	Cacnb1
985	ENSRNOG00000007778	266604	Alox15b
986	ENSRNOG00000007454	287424	Aloxe3
987	ENSRNOG00000007387	287422	Per1
988	ENSRNOG00000006989	24803	Vamp2
989	ENSRNOG00000023428	497931	Pik3r5
990	ENSRNOG00000037718	303233	Cfap52
991	ENSRNOG00000046276	24583	Myh3
992	ENSRNOG00000003397	287406	Adprm
993	ENSRNOG00000014233	360626	Krt19
994	ENSRNOG00000011986	360625	Krt12
995	ENSRNOG00000018364	303539	Kat2a
996	ENSRNOG00000019075	25126	Stat5b
997	ENSRNOG00000020894	287731	Lsm12
998	ENSRNOG00000020937	25574	Ubtf
999	ENSRNOG00000002748	360637	Ccdc43
1000	ENSRNOG00000002753	360638	Adam11
1001	ENSRNOG00000002905	498006	Ccdc103
1002	ENSRNOG00000002989	259274	Nmt1
1003	ENSRNOG00000003266	100361655	LOC100361655
1004	ENSRNOG00000003278	360640	Map3k14
1005	ENSRNOG00000047891	24370	Foxg1
1006	ENSRNOG00000031203	54350	Scfd1
1007	ENSRNOG00000003972	25360	Tshr
1008	ENSRNOG00000004474	299113	Klhdc2
1009	ENSRNOG00000038720	314198	Cdkl1
1010	ENSRNOG00000004061	368070	Pnn
1011	ENSRNOG00000007043	299050	Prorp
1012	ENSRNOG00000046256	56785	Ralgapa1
